# Supplementary material for: Effects of the Complex of Panicum miliaceum Extract and Triticum aestivum Extract on Hair Condition
Source: Nutrients. 2023 Oct 18;15(20):4411. doi: 10.3390/nu15204411 (PMC10609892; doi:10.3390/nu15204411)
Supplement: Supplementary file 1 [file nutrients-15-04411-s001.zip]

Archive with 1 entries (1 files):
- nutrients-2634222-supplementary.pdf
